# Supplementary material for: Advancing DNA Barcoding to Elucidate Elasmobranch Biodiversity in Malaysian Waters
Source: Animals (Basel). 2023 Mar 9;13(6):1002. doi: 10.3390/ani13061002 (PMC10044685; doi:10.3390/ani13061002)
Supplement: Supplementary file 1 [file animals-13-01002-s001.zip]

Archive with 1 entries (1 files):
- animals-2241340-supplementary.pdf
